# Supplementary material for: Analytical Quality by Design: Achieving Robustness of an LC-CAD Method for the Analysis of Non-Volatile Fatty Acids
Source: Pharmaceuticals (Basel). 2023 Mar 23;16(4):478. doi: 10.3390/ph16040478 (PMC10145151; doi:10.3390/ph16040478)
Supplement: Supplementary file 1 [file pharmaceuticals-16-00478-s001.zip]

Archive with 1 entries (1 files):
- pharmaceuticals-2228025-supplementary.pdf
